# Supplementary material for: Identification of Genes in Xanthomonas euvesicatoria pv. rosa That Are Host Limiting in Tomato
Source: Plants (Basel). 2022 Mar 17;11(6):796. doi: 10.3390/plants11060796 (PMC8951399; doi:10.3390/plants11060796)
Supplement: Supplementary file 1 [file plants-11-00796-s001.zip › Supplementary Tables.xlsx]

## Sheet: Supplementary Table S1
Supplementary Table S1. ANI and in silico DDH comparisons of Xer07 with representative strains of X. axonopodis, X. alfalfa, X. euvesicatoria, X. gardneri, X. perforans, and X. vesicatoria genomes available in NCBI database.
Species	Strain	GenBank accession No.	ANI1	DDH2
Xanthomonas axonopodis	Xa LMG495	GCA_001401625.1	0.9875	88.9
Xanthomonas alfalfae	Xac F1	GCA_000225915.1	0.9877	89.1
Xanthomonas euvesicatoria	Xe 181	GCA_001010095.1	0.9876	85.5
	Xe 199	GCA_001008975.1	0.988	86.2
	Xe 206	GCA_001008815.1	0.9874	86.1
	Xe 259	GCA_001008965.1	0.988	86.5
	Xe 315	GCA_001008985.1	0.9877	86.4
	Xe 329	GCA_001008805.1	0.988	86.7
	Xe 354	GCA_001008995.1	0.9877	86
	Xe 376	GCA_001009045.1	0.9877	85.8
	Xe 455	GCA_001009055.1	0.9877	85.9
	Xe 490	GCA_001009075.1	0.9876	86
	Xe 515	GCA_001008825.1	0.9877	85.9
	Xe 526	GCA_001008835.1	0.9877	85.9
	Xe 586	GCA_001008885.1	0.9877	85.9
	Xe 66b	GCA_000802325.1	0.9876	86.5
	Xe 678	GCA_001008915.1	0.9876	85.9
	Xe 679	GCA_001008895.1	0.9878	86.4
	Xe 681	GCA_001008905.1	0.988	86.5
	Xe 683	GCA_001009095.1	0.9877	85.8
	Xe 684	GCA_001009125.1	0.9877	85.9
	Xe 685	GCA_001009135.1	0.9877	85.8
	Xe 689	GCA_001009205.1	0.9877	86
	Xe 695	GCA_001009215.1	0.9877	85.9
	Xe 83M	GCA_000802345.1	0.9878	86.4
	Xe 85-10	GCA_000009165.1	0.9883	87
	Xe CFBP6369	GCA_000730305.1	0.99	89.2
	Xe F4-2	GCA_001009165.1	0.9877	85.9
	Xe G4-1	GCA_001009245.1	0.9876	85.8
	Xe H3-2	GCA_001009175.1	0.9877	85.9
	Xe L3-2	GCA_001009255.1	0.9877	85.9
	Xe LMG12749	GCA_001401675.2	0.9905	89.3
	Xe LMG27970	GCA_001401555.1	0.9884	87.2
	Xe LMG667	GCA_001691315.1	0.9875	85.7
	Xe LMG905	GCA_001691325.1	0.9883	87.2
	Xe LMG909	GCA_001691345.1	0.9878	86.3
	Xe LMG918	GCA_001691385.1	0.9881	86.8
	Xe LMG930	GCA_001908795.1	0.9876	85.8
	Xe LMG933	GCA_001691375.1	0.9882	87.1
Xanthomonas gardneri	Xg ATCC19865	GCA_000192065.2	0.8902	36.3
	Xg ICMP7383	GCA_001908775.1	0.8898	36.3
	Xg JS749-3	GCA_001908755.1	0.8897	36.3
	Xg SM177-10	GCA_001009535.1	0.8897	36.3
	Xg SM182-10	GCA_001009585.1	0.8897	36.3
	Xg SM194-10	GCA_001009525.1	0.8897	36.2
	Xg SM220-10	GCA_001009605.1	0.8898	36.3
	Xg SM234-10	GCA_001009295.1	0.8897	36.3
	Xg SM406-11	GCA_001009285.1	0.8897	36.2
	Xg SM413-11	GCA_001009315.1	0.8896	36.2
	Xg SM605-11	GCA_001009325.1	0.8898	36.3
	Xg SM775-12	GCA_001009625.1	0.8896	36.2
	Xg SM795-12	GCA_001009615.1	0.8895	36.3
Xanthomonas perforans	Xp 10-13	GCA_001009405.1	0.99	88.5
	Xp 11-2	GCA_001009445.1	0.9904	88.8
	Xp 15-11	GCA_001009465.1	0.9904	89
	Xp 17-12	GCA_001009745.1	0.9904	88.8
	Xp 18-15	GCA_001009765.1	0.9903	88.9
	Xp 2010	GCA_001009785.1	0.9903	88.8
	Xp 3-15	GCA_001009675.1	0.9899	88.3
	Xp 4-20	GCA_001009705.1	0.9903	88.9
	Xp 4B	GCA_001009665.1	0.9895	88.1
	Xp 4P1S2	GCA_000800665.1	0.989	87.3
	Xp 5-6	GCA_001009365.1	0.9908	89.4
	Xp 7-12	GCA_001009385.1	0.9904	88.8
	Xp 8-16	GCA_001009685.1	0.9899	88.3
	Xp 9-5	GCA_001009395.1	0.9901	88.6
	Xp 91-118	GCA_000192045.3	0.9911	89.6
	Xp CFBP7293	GCA_001976075.1	0.9907	88.9
	Xp GEV1001	GCA_001010025.1	0.9901	88.6
	Xp GEV1026	GCA_001010035.1	0.9907	89.1
	Xp GEV1044	GCA_001009935.1	0.9899	88.3
	Xp GEV1054	GCA_001009925.1	0.9899	88.3
	Xp GEV1063	GCA_001010085.1	0.9901	88.6
	Xp GEV839	GCA_001009475.1	0.9898	88
	Xp GEV872	GCA_001009485.1	0.9907	89.1
	Xp GEV893	GCA_001009545.1	0.9907	89.1
	Xp GEV904	GCA_001009795.1	0.9907	89.1
	Xp GEV909	GCA_001009825.1	0.9907	89.1
	Xp GEV915	GCA_001009855.1	0.9907	89.1
	Xp GEV917	GCA_001009865.1	0.9907	89.1
	Xp GEV936	GCA_001009845.1	0.9907	89.1
	Xp GEV940	GCA_001009885.1	0.9906	89.1
	Xp GEV968	GCA_001010015.1	0.9907	89.1
	Xp GEV993	GCA_001010005.1	0.9907	89.1
	Xp LH3	GCA_001908855.1	0.99	87.7
	Xp TB15	GCA_001010105.1	0.9904	88.9
	Xp TB6	GCA_001009945.1	0.99	88.3
	Xp TB9	GCA_001009955.1	0.9901	88.6
Xanthomonas vesicatoria	Xv 15b	GCA_000803155.1	0.8883	35.6
	Xv 53M	GCA_000803145.1	0.8884	35.7
	Xv ATCC35937	GCA_000192025.2	0.8888	35.7
	Xv CFBP3836	GCA_000488955.1	0.987	88.6
	Xv LM159	GCA_001908815.1	0.8888	35.8
	Xv LMG919	GCA_001469445.1	0.8884	35.9
	Xv LMG920	GCA_001469465.1	0.8886	35.7
1 The pairwise ANI values, which were obtained from nucmer(NUCleotide MUMmer); 2 in silico DDH values, which were estimated using the Genome-to-Genome Distance Calculator (GGDC) 2.0 Web server (http://ggdc.dsmz.de/distcalc2.php)

## Sheet: Supplementary Table S2
Supplementary Table S2. Locus tags of cell wall degrading enzymes in X. euvesicatoria GEV-ROSE-07 (Xer07) and in other xanthomonads including X. perforans 91-118, X. euvesicatoria 85-10, X. alfalfae subsp. citrumelonis F1, X. euvesicatoria pv. allii CFBP6369, X. euvesicatoria LMG12749, X. gardneri ATCC19865 and X. vesicatoria ATCC35937.
Gene	Family	Enzyme Function	Xer07	Xea CFBP6369	Xe 85-10	Xe LMG12749	Xp 91-118	Xac F1	Xv ATCC 35937	Xg ATCC 19865
Xylanases
xyn10A	GH10	endo-1,4-beta-xylanase	Ga0137576_11737	Ga0055360_124221	XCV4360	Ga0100184_103510	XPE_2014	XACM_4127	XVE_2337	XGA_1172
				98.39 1	99.7	98.69	97.78	97.66	84.49	85.19
xyn10B	GH10	endo-1,4-beta-xylanase	Ga0137576_11736	Ga0055360_124220	XCV4358	Ga0100184_103511	XPE_2016	XACM_4125	-	-
				99.8	99.8	99.9	99.9	99.9
xyn10C	GH10	endo-1,4-beta-xylanase	Ga0137576_11733	Ga0055360_124217	XCV4355	Ga0100184_103514	XPE_2020	XACM_4122	XVE_2333	XGA_0341
				98.99	99.16	98.9	98.99	99.16	NA	84.18
aguA	GH67	Alpha-glucuronidase	Ga0137576_11973	Ga0055360_124197	XCV4333	Ga0100184_103534	XPE_4318	XACM_4101	XVE_4712	XGA_2473
				99.09	98.91	99.04	99.36	99.23	83.29	83.64
xyn51A	GH51	alpha-N-arabinofuranosidase	Ga0137576_10233	Ga0055360_121293	XCV1335	Ga0100184_1006164	XPE_0180	XACM_1262	XVE_1029/XVE_1030	XGA_2303
				99.12	99.43	99.37	99.62	99.31	82.94/83.10	84.3
xyn5A/xynC	GH5	endo-1,4-beta-xylanase/O-Glycosyl hydrolase	Ga0137576_12896	Ga0055360_12898	XCV0965	Ga0100184_103430	XPE_4682	XACM_0913	-	-
				99.34	98.94	99.75	99.58	99.67
Glucanases
cel8A	GH8	endoglucanase	Ga0137576_13194	Ga0055360_123686	XCV3641	Ga0100184_102931	XPE_1965	XACM_3410	XVE_0432	-
				100	98.73	99.75	99.58	99.31	85.37
cel9A	GH9	non-processive endocellulase	Ga0137576_10818	Ga0055360_122633	XCV2704	Ga0100184_102219	XPE_2345	XACM_2502	XVE_1327	XGA_0588
				98.41	98.24	99.03	98.69	98.69	82.95	82.7
Pectate lyase
Pel1A	PL1	pectate lyase	Ga0137576_11096	Ga0055360_123728	XCV3687	Ga0100184_100450	XPE_3841	-	XVE_1933	XGA_4024
				99.21	99.54	99.47	99.29		89.3	87.93
Pel1B		pectate lyase	Ga0137576_10154	Ga0055360_123053	XCV3132	Ga0100184_1001153	XPE_1563	-	XVE_3512	XGA_0893
				99.81	98.63	99.44	99.91		91.4	89.83
Pel1C		pectate lyase	-	-	XCV2569	-	-	-	-	-
Pel3A	PL3	pectate lyase	-	-	-	-	-	-	XVE_3222	XGA_2761
Pel4A	PL4	rhamnogalacturonan endolyase	Ga0137576_11225	Ga0055360_123678	XCV3632	Ga0100184_102923	XPE_1975	XACM_3402	XVE_2592	XGA_4531
				99.44	99.42	99.5	99.38	99.56	80.3	80.66
Pel9A	PL9	pectate lyase	Ga0137576_11895	-	XCV2278	-	-	-	XVE_1927	XGA_1853
					97.43				97.05	81.87
Pel10A	PL10	pectate lyase	-	-	-	-	-	-	XVE_4069	XGA_5124
1Nucleotide sequence identity (%) of genes associated with cell wall degrading enzymes of other xanthomonads when compared to Xer07

## Sheet: Supplementary Table S3
Supplementary Table S3. Locus tags and sequence identities (%) of X. euvesicatoria GEV-ROSE-07 (Xer07), X. perforans 91-118, X. euvesicatoria 85-10, X. alfalfae subsp. citrumelonis F1, X. euvesicatoria pv. allii CFBP6369, X. euvesicatoria LMG12749, X. gardneri ATCC19865 and X. vesicatoria ATCC35937 genes associated with diffusible signal factor (DSF) involved in cell-cell signaling system.
	Xer-07	Xea	Xe	Xp	Xac	Xe	Xv	Xg
Gene		CFBP 6369	85-10	91-118	F1	LMG 12749	ATCC 35937	ATCC 19865
rpfB	Ga0137576_106916	Ga0055360_122035	XCV1921	XPE_0530	XACM_1902	Ga0100184_100239	XVE_2934	XGA_2948
		99.7	99.47	99.35	99.41	99.29	90.02	90.7
rpfF	Ga0137576_106917	Ga0055360_122034	XCV1920	XPE_0528	XACM_1901	Ga0100184_100240	XVE_2932	XGA_2950
		99.77	99.77	99.66	99.77	99.77	85.63	82.64
rpfC	Ga0137576_106918	Ga0055360_122033	XCV1919	XPE_0526	XACM_1900	Ga0100184_100241	XVE_2930	XGA_2952
		99.91	99.36	99.31	99.54	99.77	85.68	82.86
rpfH	Ga0137576_106919	Ga0055360_122032	XCV1918	XPE_0524	XACM_1899	Ga0100184_100242	XVE_2928/XVE_2926	XGA_2954
		100	98.25	98.4	100	99.4	76.74/72.94	75
rpfG	Ga0137576_106920	Ga0055360_122031	XCV1917	XPE_0522	XACM_1898	Ga0100184_100243	XVE_2924	XGA_2956
		100	99.38	99.62	99.74	99.56	91.64	90.77

## Sheet: Supplementary Table S4
Supplementary Table S4. List of primers used in this study
Primers	Sequences	Regions amplified
xer3856-out-F	5' - AAAACGGGAGCGACCCTG - 3'	cds of xer3856 with flanking regions
xer3856-out-R	5' - CTGGGAAAACGACCCGCC -3'
xer3856-int-F	5' - CCTTGTACTCATCCGGGGTC -3'	fragment within xer3856 used for deletion using TOPO
xer3856-int-R	5' - AGCATAAGGAGACCACCCCA -3'
M13-F	5' - GTAAAACGACGGCCAG - 3'	primers amplifying the region in TOPO vector. Can be used to determine if the gene of interest is successfully conjugated in TOPO plasmid vector
M13-R	5' - CAGGAAACAGCTATGAC - 3'
XopA-F	5' - TATATAAGCTTCTGGTCGGCATTGTTGCTCT -3'	amplifying Xer07-xopA for transconjugating to Xp 91-118
XopA-R	5' - TATATAAGCTTGCAGAATGGTGGTGGCTTCG -3'
